# Supplementary material for: Charge carrier coherence and Hall effect in organic semiconductors
Source: Sci Rep. 2016 Mar 30;6:23650. doi: 10.1038/srep23650 (PMC4812289; doi:10.1038/srep23650)
Supplement: Supplementary Information [file srep23650-s2.zip]

Archive with 1 entries (1 files):
- Podzorov Supplementary 2 function alpha Eq 19.opj
